# Supplementary material for: Genetic structure and geneflow of Malus across the Korean Peninsula using genotyping-by-sequencing
Source: Sci Rep. 2022 Sep 28;12:16262. doi: 10.1038/s41598-022-20513-z (PMC9519971; doi:10.1038/s41598-022-20513-z)
Supplement: Supplementary file 1 — Supplementary Tables. [file 41598_2022_20513_MOESM1_ESM.xlsx]

## Sheet: S1
Table S1. Overview of the different treatment of Malus complex in Korean literatures excluding two cultivar species of M. pumila and M. asiatica.
Year (reference)		Scientific name
												Cultivar	Cultivar
1909[10]		P. baccata var. sibirica	P. baccata var. manshurica										Pyrus spectabilis*
1915[15]	M. baccata	M. baccata var. sibirica	var. mandshurica	var. leiostyla				var. minor		M. micromalus	M. toringo
1957[17]			var. mandshurica		var. genuina	var. praecox				M. micromalus	M. toringo
1996[18]	M. baccata		var. mandshurica							M. micromalus	M. sieboldii (=M. toringo)
1997[13]	M. baccata		var. mandshurica	var. leiostyla		var. praecox	var. jackii			M. micromalus	M. sieboldii (=M. toringo)
2006[12]	M. baccata		var. mandshurica					var. minor		M. micromalus	M. sieboldii (=M. toringo)
2007[16]	M. baccata		var. mandshurica								M. sieboldii (=M. toringo)
2011[14]	M. baccata								M. komarovii
2014[11]	M. baccata		var. mandshurica				var. jackii	var. minor		M. micromalus	M. sieboldii (=M. toringo)	M. pumila var. dulcissima*
2017[19]	M. baccata		M. mandshurica						M. komarovii	M. micromalus	M. sieboldii (=M. toringo)
In this study	M. baccata	synonym of M. baccata	M. mandshurica	synonym of M. baccata	synonym of M. baccata	M. praecox	synonym of M. baccata	synonym of M. baccata	M. komarovii	M. micromalus	M. toringo	synonym of M. pumila

## Sheet: S2
Table S2. Sample information demultiplexed from raw data of Malus species collected from Korean Peninsula.
Scientific name	Sample name or SRAnumber	SRA accession	Population name	Location	Sum of raw reads	Sum of trimmed reads	No. of total reads	No. of mapped reads	Percent of mapped reads (%)
M. baccata	B_hyh179	SAMN27571914	B_GW1	37.97825, 127.57545	1932442	1626297	1639594	1327444	80.96
M. baccata	B_hyh180	SAMN27571915	B_GW1		2625580	2338649	2365368	2021942	85.48
M. baccata	B_hyh181	SAMN27571916	B_GW1		1374578	1252491	412712	353794	85.72
M. baccata	B_hyh182	SAMN27571917	B_GW1		2433744	2264133	2292918	1954602	85.24
M. baccata	B_hyh183	SAMN27571918	B_GW1		2582623	2230629	2247539	1837319	81.74
M. baccata	B_hyh220	SAMN27571924	B_GW2	37.36504, 128.72396	1891133	1749193	1765670	1518532	86.00
M. baccata	B_hyh221	SAMN27571925	B_GW2		2598936	2365420	2386168	2086928	87.45
M. baccata	B_hyh222	SAMN27571926	B_GW2		1236190	1127454	1137930	999134	87.80
M. baccata	B_hyh223	SAMN27571927	B_GW2		2391678	2201539	2221847	1968963	88.61
M. baccata	B_hyh224	SAMN27571928	B_GW2		1690919	1477206	1488217	1244270	83.60
M. baccata	B_hyh261	SAMN27571934	B_GB1	36.93448, 128.54643	2083556	1873398	1892571	1660261	87.72
M. baccata	B_hyh263	SAMN27571935	B_GB1		1306971	1193071	1204418	1045410	86.79
M. baccata	B_hyh271	SAMN27571936	B_GB1		2511127	2167201	2186861	1823110	83.36
M. baccata	B_hyh272	SAMN27571937	B_GB1		1522139	1294381	1306422	1078617	82.56
M. baccata	B_hyh273	SAMN27571938	B_GB1		1300336	1113014	1122082	931239	82.99
M. baccata	B_hyh297	SAMN27571939	B_GB2	36.03329, 128.68629	2120228	1972153	1988457	1766876	88.85
M. baccata	B_hyh299	SAMN27571940	B_GB2		1714572	1487074	1498653	1296439	86.50
M. baccata	B_hyh302	SAMN27571941	B_GB2		2405702	2087189	2105376	1766798	83.91
M. baccata	B_hyh305	SAMN27571942	B_GB2		1561152	1334766	1342992	1138505	84.77
M. baccata	B_hyh421	SAMN27571979	B_JB	35.98668, 127.67308	957911	835159	840153	536947	63.91
M. baccata	B_hyh423	SAMN27571981	B_JB		1182649	1033422	1039750	857318	82.45
M. baccata	B_hyh425	SAMN27571983	B_JB		1424916	1236750	1244266	977027	78.52
M. baccata	B_hyh426	SAMN27571984	B_JB		2395357	2126371	2139835	1792992	83.79
M. baccata	B_hyh427	SAMN27571985	B_JB		2322445	2146514	2163946	1811383	83.70
M. baccata	B_hyh444	SAMN27571991	B_GN	35.72851, 127.79793	2468374	2248142	2269656	1889688	83.25
M. baccata	B_hyh445	SAMN27571992	B_GN		1866183	1716342	1731860	1452539	83.87
M. baccata	B_hyh446	SAMN27571993	B_GN		1634254	1513891	1525915	1244962	81.58
M. baccata	B_hyh447	SAMN27571994	B_GN		1415597	1229935	1236818	1012095	81.83
M. baccata	B_hyh448	SAMN27571995	B_GN		3477408	3009252	3026463	2259217	74.64
M. toringo	T_hyh156	SAMN27571904	T_JB1	35.462167, 126.552950	1783472	1620294	1635543	1444918	88.34
M. toringo	T_hyh157_1	SAMN27571905	T_JB1		2536033	2316812	2739722	2576785	94.05
M. toringo	T_hyh158	SAMN27571906	T_JB1		1406627	1285875	1297521	1146665	88.37
M. toringo	T_hyh159	SAMN27571907	T_JB1		1737231	1579869	1594254	1393775	87.42
M. toringo	T_hyh160	SAMN27571908	T_JB1		1833722	1688765	1704428	1507431	88.44
M. toringo	T_hyh170	SAMN27571909	T_JB2	35.55078, 127.54386	3152012	2895712	2922834	2557903	87.51
M. toringo	T_hyh171	SAMN27571910	T_JB2		2810300	2598659	2624719	2306416	87.87
M. toringo	T_hyh172	SAMN27571911	T_JB2		2913747	2491059	2511471	2017297	80.32
M. toringo	T_hyh173	SAMN27571912	T_JB2		1421651	1308156	1321966	1127374	85.28
M. toringo	T_hyh174	SAMN27571913	T_JB2		1598015	1478715	1492759	1289185	86.36
Malus Cr	C_hyh199	SAMN27571919	C_GW	38.18399, 128.53421	1868067	1680659	1695629	1477282	87.12
Malus Cr	C_hyh200	SAMN27571920	C_GW		2724471	2444140	2465379	2145971	87.04
Malus Cr	C_hyh211	SAMN27571921	C_GW		1887910	1607937	1622277	1275217	78.60
Malus Cr	C_hyh212	SAMN27571922	C_GW		2214515	1913859	1926630	1609908	83.56
Malus Cr	C_hyh213	SAMN27571923	C_GW		1655553	1556149	1570264	1396856	88.95
Malus Cr	C_hyh246	SAMN27571929	C_JJ1	33.38908, 126.44688	2331171	2168261	2187525	1922839	87.90
Malus Cr	C_hyh247	SAMN27571930	C_JJ1		1599936	1466425	1478875	1307088	88.38
Malus Cr	C_hyh248	SAMN27571931	C_JJ1		2360934	2144150	2164333	1910557	88.27
Malus Cr	C_hyh249	SAMN27571932	C_JJ1		1995760	1841132	1856568	1651495	88.95
Malus Cr	C_hyh250	SAMN27571933	C_JJ1		1830184	1698324	1714444	1496608	87.29
M. toringo	T_hyh377-1	SAMN27571947	T_JJ2	33.35742, 126.4632	1724667	1519643	1530438	1198980	78.34
M. toringo	T_hyh377-3	SAMN27571948	T_JJ2		2881840	2506657	2524607	1958707	77.58
M. toringo	T_hyh377	SAMN27571946	T_JJ2		3298970	2842492	2858239	2013448	70.44
M. toringo	T_hyh379	SAMN27571949	T_JJ2		1243451	1145179	1156019	995078	86.07
M. toringo	T_hyh380	SAMN27571950	T_JJ2		2404098	2195593	2215162	1950417	88.04
M. toringo	T_hyh388	SAMN27571957	T_JJ2		1353923	1240595	1252699	1085429	86.64
M. toringo	T_hyh404	SAMN27571965	T_JJ2		1885408	1754753	1771044	1444769	81.57
M. toringo	T_hyh405	SAMN27571966	T_JJ2		1398736	1293033	1304412	1106395	84.81
M. toringo	T_hyh406	SAMN27571967	T_JJ2		1968846	1788561	1803954	1513324	83.88
M. toringo	T_hyh407	SAMN27571968	T_JJ2		1910246	1629106	1638606	1262844	77.06
M. toringo	T_hyh408	SAMN27571969	T_JJ2		2590447	2331685	2352566	1994063	84.76
M. toringo	T_hyh409	SAMN27571970	T_JJ2		1188964	1078446	1087475	941098	86.53
M. toringo	T_hyh410	SAMN27571971	T_JJ2		2970568	2600777	2615463	1911919	73.10
M. toringo	T_hyh412	SAMN27571972	T_JJ3	33.42606, 126.5562	1201107	1071865	1080374	927597	85.85
M. toringo	T_hyh413	SAMN27571973	T_JJ3		1930912	1656954	1668849	1380190	82.70
M. toringo	T_hyh414	SAMN27571974	T_JJ3		1995293	1733046	1743126	1423147	81.64
M. toringo	T_hyh415	SAMN27571975	T_JJ3		2011180	1760454	1771790	1380402	77.91
M. toringo	T_hyh416	SAMN27571976	T_JJ3		2024332	1863139	1881066	1630059	86.65
M. toringo	C_hyh341	SAMN27571943	C_IC	37.6167, 126.50238	2545799	2337997	2355910	2036016	86.42
M. toringo	C_hyh342	SAMN27571944	C_IC		1630364	1505861	1519515	1288521	84.79
M. toringo	C_hyh343	SAMN27571945	C_IC		2245227	2073507	2090329	1754692	83.94
M. toringo	T_hyh418	SAMN27571977	T_JB	35.98735, 127.67281	3207284	2970414	2994521	2374649	79.29
M. toringo	T_hyh420	SAMN27571978	T_JB		2509801	2153552	2161777	1309941	60.59
M. toringo	T_hyh422	SAMN27571980	T_JB		3042051	2626284	2638868	1736100	65.78
M. toringo	T_hyh424	SAMN27571982	T_JB		1777459	1623512	1637644	1399506	85.45
M. toringo	T_hyh434	SAMN27571986	T_GN	35.72761, 127.7967	1604955	1441652	1453842	1169628	80.45
M. toringo	T_hyh435	SAMN27571987	T_GN		1550792	1408853	1420599	1136047	79.96
M. toringo	T_hyh436	SAMN27571988	T_GN		1201237	1111546	1122072	962977	85.82
M. toringo	T_hyh437	SAMN27571989	T_GN		2748160	2549303	2572344	2170239	84.36
M. toringo	T_hyh438	SAMN27571990	T_GN		1857212	1668566	1681649	1308946	77.83
M. toringo	T_ESK21-330	SAMN27571884	T_JN	34.79633, 125.99096	5745940	5436730	5507358	4973825	90.31
M. toringo	T_ESK21-331	SAMN27571885	T_JN		19666368	18685164	18946777	17949713	94.73
M. toringo	T_ESK21-332	SAMN27571886	T_JN		10912910	10366354	10516917	9954546	94.65
M. toringo	T_ESK21-333	SAMN27571887	T_JN		10920976	10372272	10505648	9880839	94.05
M. toringo	T_ESK21-334	SAMN27571888	T_JN		11090886	10545604	10694683	10154195	94.94
M. toringo	T_ESK21-335	SAMN27571889	T_JN		6638122	6312962	6408913	5937568	92.64
M. toringo	T_ESK21-336	SAMN27571890	T_JN		9055074	8600382	8714154	8122982	93.21
M. toringo	T_ESK21-337	SAMN27571891	T_JN		24518086	23251528	23547138	21111314	89.65
M. toringo	T_ESK21-338	SAMN27571892	T_JN		15679718	14864550	15071221	14239509	94.48
M. toringo	T_ESK21-339	SAMN27571893	T_JN		8795026	8359824	8482940	8003237	94.34
M. cf. mandshurica	Mand_ESK21-529	SAMN27571894	Mand_GW	37.79346, 128.5462	9826526	9312300	9387820	6120894	65.20
M. cf. mandshurica	Mand_ESK21-530	SAMN27571895	Mand_GW		15882670	15067994	15231476	11517055	75.61
M. cf. mandshurica	Mand_ESK21-531	SAMN27571896	Mand_GW		16724996	15897760	16028662	10109594	63.07
M. cf. mandshurica	Mand_ESK21-532	SAMN27571897	Mand_GW		12307530	11673602	11768350	7358309	62.52
M. cf. mandshurica	Mand_ESK21-533	SAMN27571898	Mand_GW		15819816	14950712	15048253	7759818	51.56
M. cf. mandshurica	Mand_ESK21-534	SAMN27571899	Mand_GW		2904742	2756148	2782497	2164332	77.78
M. cf. mandshurica	Mand_ESK21-535	SAMN27571900	Mand_GW		5160448	4898680	4944205	3437032	69.51
M. cf. mandshurica	Mand_ESK21-536	SAMN27571901	Mand_GW		3155950	2997166	3029966	2381757	78.60
M. cf. mandshurica	Mand_ESK21-537	SAMN27571902	Mand_GW		6844134	6502686	6570057	4747978	72.26
M. cf. mandshurica	Mand_ESK21-538	SAMN27571903	Mand_GW		3612874	3425094	3455714	2444399	70.73
M. cf. micromalus	Jeju_hyh381	SAMN27571951	JEJUtype	33.37001, 126.55728	1080489	985245	993886	880256	88.56
M. cf. micromalus	Jeju_hyh382	SAMN27571952	JEJUtype		1654070	1529020	1542181	1359798	88.17
M. cf. micromalus	Jeju_hyh383	SAMN27571953	JEJUtype		2055394	1890275	1909752	1669148	87.40
M. cf. micromalus	Jeju_hyh385	SAMN27571954	JEJUtype		1198098	1101714	1112594	977600	87.86
M. cf. micromalus	Jeju_hyh386	SAMN27571955	JEJUtype		2017932	1823907	1842328	1604344	87.08
M. cf. micromalus	Jeju_hyh387	SAMN27571956	JEJUtype		1410361	1276634	1288172	1129720	87.69
M. cf. micromalus	Jeju_hyh389	SAMN27571958	JEJUtype		1639740	1487878	1500455	1318268	87.85
M. cf. micromalus	Jeju_hyh390	SAMN27571959	JEJUtype		1158291	1054636	1063067	930097	87.49
M. cf. micromalus	Jeju_hyh391	SAMN27571960	JEJUtype		2140595	1998147	2015462	1787488	88.68
M. cf. micromalus	Jeju_hyh392	SAMN27571961	JEJUtype		1540928	1292492	1302539	1109068	85.14
M. cf. micromalus	Jeju_hyh393	SAMN27571962	JEJUtype		2082653	1809029	1822024	1469027	80.62
M. cf. micromalus	Jeju_hyh397	SAMN27571963	JEJUtype		3218816	2802792	2823825	2348101	83.15
M. cf. micromalus	Jeju_hyh398	SAMN27571964	JEJUtype		1422569	1240560	1249883	1039962	83.20
AVG					3.51886e+06	3.25228e+06		2.69467e+06
SUM					404668454	374012622		309887424

## Sheet: S3
Table S3. Sample information downloaded from NCBI database of Malus species.
Scientific name	Sample name or SRAnumber	Voucher number	SRA accession	Popualtion name	Location	Sum of raw reads	Sum of trimmed reads	No. of total reads	No. of mapped reads	Percent of mapped reads (%)
M. baccata	SRR12383267		SRR12383267	SRA_M. baccata	-	-	1104579		1040159	0.9416
M. baccata	SRR12383338		SRR12383338	SRA_M. baccata	-	-	1800705		1682646	93.44
M. baccata	SRR12383311		SRR12383311	SRA_M. baccata	-	-	915569		835170	91.21
M. baccata	SRR12446095		SRR12446095	SRA_M. baccata	-	-	1363155		1219332	89.44
M. baccata	SRR12446077		SRR12446077	SRA_M. baccata	-	-	926811		857912	92.56
M. baccata	SRR12446141		SRR12446141	SRA_M. baccata	-	-	2397725		2201262	91.8
M. baccata	SRR12446074		SRR12446074	SRA_M. baccata	-	-	1819545		1666894	91.61
M. baccata	SRR12446151		SRR12446151	SRA_M. baccata	-	-	3138983		2831522	90.2
M. baccata	SRR12446144		SRR12446144	SRA_M. baccata	-	-	2278642		2109036	92.55
M. baccata	SRR12446158		SRR12446158	SRA_M. baccata	-	-	1273352		1129079	88.66
M. toringo	SRR12383321		SRR12383321	SRA_M. toringo	-	-	1563184		1455552	93.11
M. toringo	SRR12383092		SRR12383092	SRA_M. toringo	-	-	2388831		2027472	84.87
M. toringo	SRR12383079		SRR12383079	SRA_M. toringo	-	-	2200094		2043270	92.87
M. mandshurica	SRR12382467		SRR12382467	SRA_M. mandshurica	-	-	1724362		1615161	93.66
M. mandshurica	SRR12382453		SRR12382453	SRA_M. mandshurica	-	-	2344189		2181444	93.05
M. mandshurica	SRR12382349		SRR12382349	SRA_M. mandshurica	-	-	2639998		2454359	0.9296
M. mandshurica	SRR12383138		SRR12383138	SRA_M. mandshurica	-	-	2096768		1949988	92.99
M. micromalus	SRR12382410		SRR12382410	SRA_M. micromalus	-	-	1158721		1081580	93.36
M. micromalus	SRR12383213		SRR12383213	SRA_M. micromalus	-	-	888071		832537	93.74
M. micromalus	SRR12382984		SRR12382984	SRA_M. micromalus	-	-	1949561		1833170	94.02
M. micromalus	SRR12382493		SRR12382493	SRA_M. micromalus	-	-	1349309		1271913	94.26
M. micromalus	SRR12446137		SRR12446137	SRA_M. micromalus	-	-	2058048		1945185	94.51
M. spectabilis	SRR12382451		SRR12382451	SRA_M. spectabilis	-	-	2896355		2716410	93.78
M. spectabilis	SRR12382377		SRR12382377	SRA_M. spectabilis	-	-	2225196		2078824	93.42
M. spectabilis	SRR12382400		SRR12382400	SRA_M. spectabilis	-	-	2002052		1865614	93.18

## Sheet: S4
Table S4. Historical gene flow estimated as Θ, M, and Nm among the seven redefined groups of the Korea Malus. Detail of population group shown in table 1.
Locus	Parameter	0.025	Mode	0.975	Median	Mean	Nm
All	Θ1	0.01153	0.0133	0.015	0.01337	0.01328
All	Θ2	0.0092	0.0109	0.01253	0.01097	0.01089
All	Θ3	0.01773	0.01943	0.02113	0.0195	0.01946
All	Θ4	0.01133	0.0131	0.0148	0.01317	0.0131
All	Θ5	0.01327	0.01503	0.01667	0.0151	0.01503
All	Θ6	0.011	0.01283	0.0146	0.0129	0.01282
All	Θ7	0.00833	0.01037	0.01233	0.01043	0.01039
All	MC2→C1	81.3	99	116	100.3	99.5	0.33
All	MC3→C1	181.3	199.7	216.7	200.3	199.9	0.664
All	MC4→C1	84	105.7	127.3	106.3	105.9	0.352
All	MC5→C1	120.7	137.7	154.7	138.3	137.5	0.457
All	MC6→C1	74.7	95	113.3	95	94.8	0.315
All	MC7→C1	66	85.7	104.7	86.3	85.4	0.284
All	MC1→C2	92.7	113	133.3	113.7	112.7	0.307
All	MC3→C2	148.7	167	186	167.7	167	0.455
All	MC4→C2	64.7	85	104.7	85.7	85.1	0.232
All	MC5→C2	108.7	125.7	142	126.3	125.6	0.342
All	MC6→C2	79.3	101	122.7	102.3	101.2	0.276
All	MC7→C2	58.7	77.7	95.3	78.3	77.6	0.211
All	MC1→C3	58	75.7	92	76.3	75.4	0.367
All	MC2→C3	47.3	65	81.3	65.7	65.1	0.317
All	MC4→C3	55.3	73	90	73.7	73	0.355
All	MC5→C3	102.7	121	138	121.7	120.9	0.588
All	MC6→C3	56.7	75	92	75.7	74.7	0.363
All	MC7→C3	31.3	48.3	64.7	49	48.3	0.235
All	MC1→C4	86.7	104.3	120.7	105	104.2	0.341
All	MC2→C4	75.3	102.3	126	103.7	102.3	0.335
All	MC3→C4	170.7	219	238	210.3	206.8	0.677
All	MC5→C4	104.7	124.3	144.7	126.3	126.6	0.415
All	MC6→C4	79.3	96.3	113.3	97	96.4	0.316
All	MC7→C4	65.3	85	104.7	85.7	85.3	0.279
All	MC1→C5	89.3	108.3	126.7	109	108.4	0.407
All	MC2→C5	78.7	96.3	113.3	97	96.4	0.362
All	MC3→C5	181.3	199	216	199.7	199	0.748
All	MC4→C5	81.3	99	116	99.7	99	0.372
All	MC6→C5	60	81	106	82.3	82.2	0.309
All	MC7→C5	52	69.7	86.7	70.3	69.5	0.261
All	MC1→C6	114	134.3	154	135	134.1	0.43
All	MC2→C6	80.7	107	126.7	106.3	105.4	0.338
All	MC3→C6	155.3	173.7	191.3	174.3	173.6	0.556
All	MC4→C6	92.7	113	134	114.3	113.3	0.363
All	MC5→C6	120	137.7	154.7	138.3	137.8	0.442
All	MC7→C6	81.3	99	116	99.7	98.8	0.317
All	MC1→C7	114.7	132.3	148.7	133	132.1	0.343
All	MC2→C7	103.3	121.7	139.3	122.3	122	0.317
All	MC3→C7	155.3	172.3	189.3	173	172.6	0.448
All	MC4→C7	74	91.7	108	92.3	91.6	0.238
All	MC5→C7	96.7	115	133.3	115.7	115.2	0.299
All	MC6→C7	103.3	122.3	140.7	123	122.4	0.318
